# Supplementary material for: Abnormal methylation characteristics predict chemoresistance and poor prognosis in advanced high-grade serous ovarian cancer
Source: Clin Epigenetics. 2021 Jul 21;13:141. doi: 10.1186/s13148-021-01133-2 (PMC8296752; doi:10.1186/s13148-021-01133-2)
Supplement: Supplementary file 1 — Additional file 1. Table S1. Amplification primers and sequencing primers for Pyrosequencing. Table S2. Primers sequence for QRT-PCR. Table S3. Pathway analysis of different methylation sites between sensitive and resistant patients in KEGG (epithelial ovarian cancer). Table S4. Go analysis of different methylation sites in sensitive and resistant patients (epithelial ovarian cancer). Table S5. Correlation between candidate cpgs methylation (advanced HGSOC). Table S6. Correlation between candidate genes expression (advanced HGSOC). [file 13148_2021_1133_MOESM1_ESM.xls]

## Sheet: Table1
Table1.Amplification primers and sequencing primers for Pyrosequencing
Primer	Sequences (5'->3')	5'Modification	Amplicon size
ITGB6-F	GTTTTTGAATTAAATGATAGGTTTGTTAAG		335bp
ITGB6-R	ACCTATCCAAATAACCTCTATTTTC	5'-Biotin
ITGB6-S	ATAGGTTTGTTAAGTATAT
NCALD-1F	TTTTAGTTTTAATTGGGAGAAAAGATAGAT	5'-Biotin	152bp
NCALD-1R	CAAACAAATAAATTCCCAACTATCAT
NCALD-1S	AAAAAATTCCTTATAATTTAATTTC
NCALD-2F	GTTGGGAATTTATTTGTTTGAATAAGG		204bp
NCALD-2R	CCAAAAAAAACTAAAAAAATATATTTCTC	5'-Biotin
NCALD-2S	GAAATGTATATTATATAAATGAGGG
LAMA3-F	ATTGATAGTTAGAGGGAAAGAGAGG		245bp
LAMA3-R	CCACCTTTAAACTTCACACATAAATCAAC	5'-Biotin
LAMA3-S	TGAGGTGGGTGGAAG
PIK3R3-F	AGTTTGAGGAGGTTAAAAATTGT	5'-Biotin	260bp
PIK3R3-R	ACTCTATACCCAATCCATATACATTTTA
PIK3R3-S	AAAATAAAACCTAACAACTCTT

## Sheet: Table2
Table2.primers sequence for QRT-PCR
Primer	Type	Sequences (5'->3')
GAPDH	Forward primer	GTCAAGGCTGAGAACGGGA
	Reverse primer	AAATGAGCCCCAGCCTTCTC
ITGB6	Forward primer	GAAAGAACAGGCAAAGCA
	Reverse primer	AGAACTGAAACGAATGGG
NCALD	Forward primer	GCTATTAGTGTCTGGTGGTG
	Reverse primer	ATTGTGGCTGTTGGTGAA
LAMA3	Forward primer	CACCGGGATATTTCGGGAATC
	Reverse primer	AGCTGTCGCAATCATCACATT
PIK3R3	Forward primer	CAGGAGTAACAAAGCCCATT
	Reverse primer	AAGGAAGGCAGAACCACC

## Sheet: Table3
Table3.Pathway analysis of different methylation sites between sensitive and resistant patients in KEGG(epithelial ovarian cancer)
Pathway name	Number of Genes	Pvalue	FDR
Olfactory transduction	129	2.12e-24	5.42e-22
Aldosterone-regulated sodium reabsorption	17	1.68e-05	0.00215
Morphine addiction	28	0.000107	0.00913
Glutamatergic synapse	32	0.00022	0.0141
Neuroactive ligand-receptor interaction	60	0.000373	0.0169
Nicotine addiction	15	0.000397	0.0169
Tight junction	34	0.000563	0.0206
Arrhythmogenic right ventricular cardiomyopathy	22	0.000839	0.0268
Pathways in cancer	67	0.00124	0.0353
Drug metabolism - cytochrome P450	21	0.00143	0.0367
Focal adhesion	45	0.00268	0.0543
Small cell lung cancer	23	0.00299	0.0543
Insulin secretion	23	0.00299	0.0543
Retrograde endocannabinoid signaling	26	0.00332	0.0543
Calcium signaling pathway	40	0.00339	0.0543
Estrogen signaling pathway	25	0.00339	0.0543
Hypertrophic cardiomyopathy (HCM)	22	0.00412	0.0557
Mucin type O-Glycan biosynthesis	10	0.00413	0.0557
Ascorbate and aldarate metabolism	10	0.00413	0.0557
Metabolism of xenobiotics by cytochrome P450	21	0.00485	0.061
Cell adhesion molecules (CAMs)	32	0.00547	0.061
Dilated cardiomyopathy	23	0.00548	0.061
Chemical carcinogenesis	21	0.00567	6.10E-02
Melanoma	19	0.00572	6.10E-02
ECM-receptor interaction	22	0.00647	0.0635
Carbohydrate digestion and absorption	13	0.00667	0.0635
Pentose and glucuronate interconversions	11	0.0067	0.0635
Starch and sucrose metabolism	15	0.00753	0.068
PI3K-Akt signaling pathway	64	0.00783	0.068
Maturity onset diabetes of the young	9	0.00797	0.068
Non-small cell lung cancer	15	0.0109	0.0896
Fc epsilon RI signaling pathway	18	0.0126	0.1
ErbB signaling pathway	21	0.0133	0.1
Serotonergic synapse	26	0.0133	1.00E-01
Axon guidance	29	0.0138	0.101
GABAergic synapse	21	0.0171	1.21E-01
Type II diabetes mellitus	13	0.0178	0.123
Table3.Proteoglycans in cancer	44	0.0198	0.133
Porphyrin and chlorophyll metabolism	12	0.021	0.138
Cholinergic synapse	25	0.0216	0.138
Long-term depression	15	0.0242	0.148
Fc gamma R-mediated phagocytosis	21	0.0244	0.148
alpha-Linolenic acid metabolism	8	0.0255	0.152
Hippo signaling pathway	31	0.0328	0.191
Drug metabolism - other enzymes	13	0.034	0.194
Glycerophospholipid metabolism	20	0.0359	0.2
Pancreatic secretion	21	0.0375	0.204
Endometrial cancer	13	0.0394	0.205
Pentose phosphate pathway	8	0.0398	0.205
Phosphatidylinositol signaling system	18	0.0402	0.205
Toxoplasmosis	24	0.0412	0.205
Phenylalanine metabolism	6	0.0422	0.205
Bacterial invasion of epithelial cells	17	0.0424	0.205
Amoebiasis	23	0.0441	0.209
Leukocyte transendothelial migration	24	0.0492	0.225
Linoleic acid metabolism	9	0.0493	0.225

## Sheet: Table4
Table4.Go analysis of different methylation sites in sensitive and resistant patients(epithelial ovarian cancer)
GO_term	Symbols_in_list	Fold_enrichment	Pvalue	FDR
single-multicellular organism process	CREB3L1,MMP2,KCNMA1,PAX7,ZHX3,OR4D1,GPR98,ITGA5,APBB2,XDH,PTPRR,SALL1,MPL,CUBN,ZAR1,IGF1,PAK1,CNGB1,TLN1,FAM134B,MITF,XAB2,RTN1,NOS2,GYS1,OR2W1,IGF2BP3,OR5L1,ZEB1,PROP1,ERG,HCN1,MET,UNC5A,TNS3,NR4A2,OR5D14,OR10AG1,TMEM184A,CXADR,DKK2,EPS8,IRX5,OR10X1,HSD11B2,PRKCB,BSN,PIK3R5,UTRN,ACSBG2,FOXK2,SLC8A1,DGUOK,CLDN16,OR4A15,KCNA1,OR10A2,WHSC1,OR8J3,LTBP4,PYY,OR8J1,CCL19,CLEC4E,OR9G1,ABR,BBS7,NCOR2,ALX…	1.28405	3.47998e-28	1.11267e-24
multicellular organismal process	CREB3L1,MMP2,KCNMA1,PAX7,ZHX3,GAPDHS,OR4D1,GPR98,ITGA5,APBB2,XDH,PTPRR,SALL1,MPL,CUBN,ZAR1,IGF1,PAK1,CNGB1,TLN1,FAM134B,MITF,XAB2,RTN1,NOS2,GYS1,OR2W1,IGF2BP3,OR5L1,ZEB1,PROP1,ERG,PARN,HCN1,MET,UNC5A,TNS3,NR4A2,OR5D14,OR10AG1,TMEM184A,CXADR,DKK2,EPS8,IRX5,OR10X1,HSD11B2,PRKCB,BSN,PIK3R5,UTRN,ACSBG2,FOXK2,SLC8A1,DGUOK,CLDN16,OR4A15,KCNA1,OR10A2,WHSC1,OR8J3,LTBP4,PYY,OR8J1,CCL19,CLEC4E,OR9G1,ABR,BB…	1.2697	6.54451e-27	1.56937e-23
neurological system process	KCNMA1,OR4D1,GPR98,ITGA5,CNGB1,FAM134B,OR2W1,OR5L1,HCN1,OR5D14,OR10AG1,IRX5,OR10X1,PRKCB,BSN,OR4A15,KCNA1,OR10A2,OR8J3,OR8J1,OR9G1,ABR,BBS7,OR4A47,FOXA2,OR5R1,UBR3,VAX2,HCRTR2,GNAT1,DRD3,BDKRB1,COL18A1,CRHBP,CRYBA4,FOXB1,TACR1,HTR3A,OXTR,CDH8,KCNQ5,OR4X1,OR1E2,ADRA1A,OR52E2,OR4S1,SORCS2,GABBR1,PPP1R1B,KCNJ6,HRH2,CAMK2B,BFSP2,CADPS2,OR2H1,FRMPD4,MYCBPAP,HPS1,DLGAP1,HTR1E,OR5B2,CHST10,OR8K1,OR52A4,…	1.66108	2.32474e-26	2.78737e-23
system process	KCNMA1,OR4D1,GPR98,ITGA5,IGF1,CNGB1,TLN1,FAM134B,NOS2,OR2W1,OR5L1,HCN1,OR5D14,OR10AG1,CXADR,IRX5,OR10X1,HSD11B2,PRKCB,BSN,UTRN,SLC8A1,CLDN16,OR4A15,KCNA1,OR10A2,OR8J3,OR8J1,OR9G1,ABR,BBS7,TNNT3,TPM3,OR4A47,FOXA2,OR5R1,UBR3,VAX2,HCRTR2,GNAT1,DRD3,BDKRB1,COL18A1,SLC22A6,CRHBP,CRYBA4,FOXB1,TACR1,RYR1,HTR3A,OXTR,CEL,CDH8,KCNQ5,OR4X1,OR1E2,MYH13,ADRA1A,OR52E2,OR4S1,SORCS2,GABBR1,PPP1R1B,KCNJ6,HRH2,CAM…	1.52136	9.1937e-23	7.34883e-20
single-organism process	CREB3L1,MMP2,ABCA3,KCNMA1,PAX7,C10orf90,ZHX3,GAPDHS,OR4D1,GPR98,ITGA5,APBB2,KLHL13,XDH,PTPRR,SALL1,MPL,CUBN,CFHR5,ZAR1,IGF1,G3BP1,PAK1,TMC4,ATP9B,TOP1MT,CNGB1,TLN1,FAM134B,MITF,XAB2,RTN1,NOS2,GYS1,OR2W1,IGF2BP3,CACNA2D1,OR5L1,ZEB1,PON3,PROP1,CDK14,ERG,PARN,HCN1,MIER1,AATK,PDE1C,HEPH,MET,NSMCE2,BANK1,GOT1,UNC5A,TNS3,NR4A2,SCYL3,OR5D14,OR10AG1,TMEM184A,CXADR,DKK2,TP53AIP1,RHOT1,PUF60,EPS8,IRX5,OR10…	1.10811	2.89126e-21	1.98093e-18
single-organism cellular process	MMP2,ABCA3,KCNMA1,PAX7,C10orf90,ZHX3,GAPDHS,OR4D1,GPR98,ITGA5,APBB2,KLHL13,XDH,PTPRR,SALL1,MPL,IGF1,G3BP1,PAK1,ATP9B,TOP1MT,CNGB1,TLN1,MITF,XAB2,RTN1,NOS2,OR2W1,CACNA2D1,OR5L1,ZEB1,PON3,PROP1,CDK14,ERG,HCN1,MIER1,AATK,PDE1C,HEPH,MET,NSMCE2,BANK1,GOT1,UNC5A,TNS3,NR4A2,SCYL3,OR5D14,OR10AG1,CXADR,DKK2,TP53AIP1,RHOT1,PUF60,EPS8,IRX5,OR10X1,GEN1,LPAR4,PRKCB,BSN,SIGLEC8,CYP2C19,PIK3R5,UTRN,CDC14A,ACSBG…	1.11317	2.01537e-17	8.30276e-15
cell adhesion	GPR98,ITGA5,TLN1,CXADR,SIGLEC8,UTRN,CLDN16,ALX1,FOXA2,SIPA1,CDH10,COL18A1,TNXB,CDH15,CD6,PCDH18,PCDHGA1,LAMB4,NCAM1,EPHA4,CDH8,PERP,FN1,HCK,HAPLN4,LAMB3,TNFAIP6,PCDHGB4,MUC5B,NTM,CHST10,BAI1,PCDHGA10,ANTXR1,NEGR1,PCDHGA5,LAMC3,MGP,MEGF11,PODXL,CNTN5,ITGB8,PCDH11X,SLC7A11,ITGA2,PCDHB13,NRXN1,PCDHA7,IL1RAPL1,MAGI1,LAMA3,PCDHGA4,IBSP,COL8A1,EPHB1,HABP2,LSAMP,AJAP1,CYTH4,SMOC2,DACT2,PRKCZ,PCDHA5,PCDH…	1.68783	1.22501e-16	4.51933e-14
biological adhesion	GPR98,ITGA5,TLN1,CXADR,SIGLEC8,UTRN,CLDN16,ALX1,FOXA2,SIPA1,CDH10,COL18A1,TNXB,CDH15,CD6,PCDH18,PCDHGA1,LAMB4,NCAM1,EPHA4,CDH8,PERP,FN1,HCK,HAPLN4,LAMB3,TNFAIP6,PCDHGB4,MUC5B,NTM,CHST10,BAI1,PCDHGA10,ANTXR1,NEGR1,PCDHGA5,LAMC3,MGP,MEGF11,PODXL,CNTN5,ITGB8,PCDH11X,SLC7A11,ITGA2,PCDHB13,NRXN1,PCDHA7,IL1RAPL1,MAGI1,LAMA3,PCDHGA4,IBSP,COL8A1,EPHB1,HABP2,LSAMP,AJAP1,CYTH4,SMOC2,DACT2,PRKCZ,PCDHA5,PCDH…	1.68426	1.58308e-16	5.62405e-14
cell surface receptor signaling pathway	OR4D1,GPR98,ITGA5,XDH,SALL1,MPL,IGF1,G3BP1,PAK1,MITF,OR2W1,OR5L1,ZEB1,PROP1,CDK14,PDE1C,MET,OR5D14,OR10AG1,DKK2,EPS8,OR10X1,LPAR4,PRKCB,PIK3R5,OR4A15,OR10A2,OR8J3,LTBP4,PYY,OR8J1,MKNK1,OR9G1,ABR,NCOR2,MIB2,MS4A2,OR4A47,OR5R1,PRDM16,CDK1,MRGPRD,VAX2,FOXD4L1,HCRTR2,GNAT1,DRD3,BDKRB1,PXDN,CRHBP,FYB,TACR1,FGF8,SMAD9,HTR3A,OXTR,WNT3,NCAM1,CIITA,EPHA4,OR4X1,OR1E2,GSTP1,PCSK6,ADRA1A,IL5RA,TIAM1,OR52E2,S…	1.32441	2.86472e-14	8.86399e-12
multicellular organismal development	CREB3L1,MMP2,KCNMA1,PAX7,GPR98,ITGA5,APBB2,XDH,PTPRR,SALL1,ZAR1,IGF1,PAK1,TLN1,MITF,XAB2,RTN1,GYS1,ZEB1,PROP1,ERG,HCN1,MET,UNC5A,TNS3,NR4A2,TMEM184A,CXADR,DKK2,IRX5,PRKCB,UTRN,ACSBG2,FOXK2,SLC8A1,DGUOK,WHSC1,LTBP4,CCL19,ABR,BBS7,NCOR2,ALX1,ST8SIA4,GJB1,FOXA2,FOXI2,PRDM16,CDK1,ULK4,DMRT3,UBR3,VAX2,MEIS2,FOXD4L1,ARL13B,GNAT1,DRD3,COL18A1,PPP1R9A,ADAM19,TDRD5,GCK,DNAH11,CRYBA4,FOXB1,RYR1,FGF8,SMAD9,…	1.22358	4.51347e-11	1.13929e-08
system development	CREB3L1,MMP2,KCNMA1,PAX7,GPR98,ITGA5,APBB2,XDH,SALL1,IGF1,PAK1,TLN1,MITF,RTN1,GYS1,ZEB1,PROP1,HCN1,MET,UNC5A,TNS3,NR4A2,CXADR,IRX5,PRKCB,UTRN,SLC8A1,DGUOK,WHSC1,CCL19,ABR,BBS7,NCOR2,ALX1,ST8SIA4,GJB1,FOXA2,FOXI2,PRDM16,CDK1,ULK4,VAX2,MEIS2,FOXD4L1,GNAT1,DRD3,COL18A1,PPP1R9A,ADAM19,GCK,CRYBA4,FOXB1,RYR1,FGF8,SMAD9,PCDH18,OXTR,IKZF3,WNT3,NCAM1,CHI3L1,KIF2A,EPHA4,CBFA2T2,ADAMTS2,GSTP1,MGST1,SRD5A2,A…	1.23747	2.40947e-10	5.77791e-08
plasma membrane part	KCNMA1,ITGA5,MPL,CUBN,TLN1,CACNA2D1,MET,CXADR,EPS8,LPAR4,UTRN,GPC5,TRPM6,SLC8A1,KCNA1,DYSF,BBS7,MS4A2,GYPC,GJB1,CD82,MMP16,HCRTR2,GNAT1,DRD3,KIAA1324,BDKRB1,NAALADL1,SLC22A6,CDH15,CD6,TF,TACR1,RYR1,SLAMF1,HTR3A,OXTR,NCAM1,VTCN1,EPHA4,TMEM11,KCNQ5,OR1E2,SLC9A3,ADRA1A,PERP,SMPD2,FN1,KLRC1,HCK,FXYD2,GABBR1,KCNJ6,HRH2,SNTG2,HPS1,HTR1E,BAI1,ANTXR1,CD8A,GRIA1,TRPA1,IGFBP2,TRPM2,NPY1R,SGCZ,EDA2R,OR52A1,…	1.34421	3.06077e-10	7.1607e-08
anatomical structure development	CREB3L1,MMP2,KCNMA1,PAX7,GAPDHS,GPR98,ITGA5,APBB2,XDH,PTPRR,SALL1,IGF1,PAK1,TLN1,MITF,XAB2,RTN1,GYS1,IGF2BP3,ZEB1,PROP1,HCN1,MET,UNC5A,TNS3,NR4A2,CXADR,EPS8,IRX5,PRKCB,UTRN,FOXK2,SLC8A1,DGUOK,WHSC1,CCL19,ABR,BBS7,NCOR2,ALX1,ST8SIA4,GJB1,FOXA2,FOXI2,PRDM16,CDK1,ULK4,UBR3,VAX2,MEIS2,FOXD4L1,GNAT1,DRD3,COL18A1,PPP1R9A,CDH15,ADAM19,TDRD5,GCK,CRYBA4,FOXB1,RYR1,FGF8,SMAD9,PCDH18,PLD6,OXTR,IKZF3,WNT3,ME…	1.20956	7.39563e-10	1.64974e-07
developmental process	CREB3L1,MMP2,KCNMA1,PAX7,ZHX3,GAPDHS,GPR98,ITGA5,APBB2,XDH,PTPRR,SALL1,ZAR1,IGF1,PAK1,TLN1,MITF,XAB2,RTN1,GYS1,IGF2BP3,ZEB1,PROP1,ERG,HCN1,MET,NSMCE2,UNC5A,TNS3,NR4A2,TMEM184A,CXADR,DKK2,EPS8,IRX5,PRKCB,UTRN,ACSBG2,FOXK2,SLC8A1,DGUOK,WHSC1,LTBP4,CCL19,ABR,BBS7,NCOR2,ALX1,ST8SIA4,GJB1,FOXA2,FOXI2,PRDM16,CDK1,ULK4,DMRT3,TRAPPC9,UBR3,VAX2,MEIS2,FOXD4L1,ARL13B,GNAT1,DRD3,COL18A1,PPP1R9A,CDH15,ADAM19,…	1.19153	7.74662e-10	1.68738e-07
multicellular organismal signaling	KCNMA1,HCN1,CXADR,PRKCB,BSN,SLC8A1,KCNA1,FOXA2,HCRTR2,DRD3,CRHBP,TACR1,HTR3A,OXTR,CDH8,KCNQ5,ADRA1A,SORCS2,GABBR1,KCNJ6,HRH2,CAMK2B,CADPS2,FRMPD4,MYCBPAP,DLGAP1,HTR1E,GRIA1,FGF12,NPY1R,GABRG3,GRM1,RIMS1,EPB41L3,SHANK3,GRIN2A,PCDHB13,NRXN1,CBLN2,EPHB1,GABRA1,DPP6,KCNQ1,RPS6KA2,SLC22A3,SYN2,CACNA1C,SLC1A6,GRM3,PRKCZ,LPAR3,GLRA1,CRH,SH3TC2,AGRN,KCNS2,SLC17A6,KCNK9,NETO1,SORCS3,SKI,DRD4,NTSR2,CAMK4,P…	1.52891	2.38435e-09	4.8661e-07
cell-cell signaling	KCNMA1,SALL1,NOS2,HCN1,MET,PRKCB,BSN,KCNA1,LTBP4,PYY,GJB1,FOXA2,HCRTR2,DRD3,CRHBP,GCK,TACR1,FGF8,HTR3A,OXTR,WNT3,CDH8,KCNQ5,SRD5A2,ADRA1A,SORCS2,YWHAZ,GABBR1,KCNJ6,TNFAIP6,HRH2,CAMK2B,CADPS2,FRMPD4,WNT6,MYCBPAP,DLGAP1,HTR1E,GRIA1,FGF12,NPY1R,GABRG3,GRM1,TRHDE,RIMS1,SHANK3,GRIN2A,PCDHB13,NRXN1,NKX2-1,CBLN2,EPHB1,GABRA1,SLC2A1,KCNQ1,RPS6KA2,SLC22A3,FGFBP1,SYN2,CACNA1C,CCL23,SLC1A6,GRM3,PRKCZ,LPAR3,…	1.435	2.85174e-09	5.69872e-07
synaptic transmission	KCNMA1,HCN1,PRKCB,BSN,KCNA1,HCRTR2,DRD3,CRHBP,TACR1,HTR3A,OXTR,CDH8,KCNQ5,ADRA1A,SORCS2,GABBR1,KCNJ6,HRH2,CAMK2B,CADPS2,FRMPD4,MYCBPAP,DLGAP1,HTR1E,GRIA1,FGF12,NPY1R,GABRG3,GRM1,RIMS1,SHANK3,GRIN2A,PCDHB13,NRXN1,CBLN2,EPHB1,GABRA1,KCNQ1,RPS6KA2,SLC22A3,SYN2,CACNA1C,SLC1A6,GRM3,PRKCZ,LPAR3,GLRA1,CRH,AGRN,KCNS2,SLC17A6,KCNK9,NETO1,SORCS3,DRD4,NTSR2,CAMK4,P2RX1,GRIK3,GNG7,GABRB3,TACR3,GRM7,SLC1A3,AC…	1.56198	4.68203e-09	9.16531e-07
transmission of nerve impulse	KCNMA1,HCN1,PRKCB,BSN,KCNA1,FOXA2,HCRTR2,DRD3,CRHBP,TACR1,HTR3A,OXTR,CDH8,KCNQ5,ADRA1A,SORCS2,GABBR1,KCNJ6,HRH2,CAMK2B,CADPS2,FRMPD4,MYCBPAP,DLGAP1,HTR1E,GRIA1,FGF12,NPY1R,GABRG3,GRM1,RIMS1,EPB41L3,SHANK3,GRIN2A,PCDHB13,NRXN1,CBLN2,EPHB1,GABRA1,DPP6,KCNQ1,RPS6KA2,SLC22A3,SYN2,CACNA1C,SLC1A6,GRM3,PRKCZ,LPAR3,GLRA1,CRH,SH3TC2,AGRN,KCNS2,SLC17A6,KCNK9,NETO1,SORCS3,SKI,DRD4,NTSR2,CAMK4,P2RX1,GRIK3,GN…	1.52455	5.12795e-09	9.83746e-07
signal transduction	OR4D1,GPR98,ITGA5,APBB2,XDH,PTPRR,SALL1,MPL,IGF1,G3BP1,PAK1,CNGB1,TLN1,MITF,RTN1,NOS2,OR2W1,OR5L1,ZEB1,PROP1,CDK14,ERG,MIER1,PDE1C,MET,UNC5A,TNS3,NR4A2,OR5D14,OR10AG1,DKK2,RHOT1,EPS8,OR10X1,LPAR4,PRKCB,SIGLEC8,PIK3R5,SLC8A1,OR4A15,OR10A2,OR8J3,LTBP4,PYY,OR8J1,CCL19,MKNK1,OR9G1,ABR,STK17A,NCOR2,MIB2,MS4A2,OR4A47,FOXA2,OR5R1,PRDM16,CDK1,SIPA1,MRGPRD,VAX2,STARD13,FOXD4L1,HCRTR2,ARL13B,GNAT1,DRD3,BDK…	1.16501	2.3559e-08	4.1087e-06
response to chemical stimulus	CREB3L1,MMP2,ABCA3,KCNMA1,OR4D1,ITGA5,APBB2,XDH,MPL,PAK1,TLN1,NOS2,OR2W1,OR5L1,ZEB1,PON3,PDE1C,MET,GOT1,UNC5A,NR4A2,OR5D14,OR10AG1,NFIA,CXADR,EPS8,OR10X1,HSD11B2,PRKCB,CYP2C19,TRPM6,SLC8A1,OR4A15,HSPA1L,OR10A2,OR8J3,LTBP4,OR8J1,CCL19,MKNK1,OR9G1,ABR,NCOR2,GSTA2,ST8SIA4,OR4A47,FOXA2,OR5R1,PRDM16,CDK1,UBR3,FOXD4L1,GNAT1,DRD3,BDKRB1,PXDN,SLC22A6,CRHBP,GCK,TACR1,RYR1,FGF8,SMAD9,OXTR,WNT3,NCAM1,CHI3L1…	1.21613	3.7366e-08	5.60023e-06
cell junction assembly	ITGA5,TLN1,GJB1,CDH10,CDH15,CDH8,FN1,LAMB3,NEDD4L,FBF1,EPB41L3,LAMA3,CRB3,SRC,DLC1,INADL,UGT8,PVRL4,PARD6B,MACF1,CDH13,MPP7,ITGB4,MYO1C,PRKCI,CADM2,CLDN22,CDH2,GJA4,CDH18,SMAD7,PDPK1,CLDN17,TJP1,FRMPD2,ACTN2,LAMC1,KRT14,EPHA3,CLDN15,CDH9,CDH1,DST,COL17A1,KRT5,CDH12,F11R,TBCD,PARD3,CDH4,CDH5,PRKCA	2.13575	4.01558e-08	5.92576e-06
single-organism developmental process	MMP2,KCNMA1,PAX7,GAPDHS,GPR98,ITGA5,APBB2,XDH,PTPRR,SALL1,IGF1,PAK1,TLN1,MITF,XAB2,GYS1,ZEB1,PROP1,HCN1,MET,NSMCE2,UNC5A,TNS3,NR4A2,CXADR,EPS8,IRX5,PRKCB,UTRN,FOXK2,SLC8A1,DGUOK,WHSC1,CCL19,ABR,BBS7,NCOR2,ALX1,ST8SIA4,FOXA2,FOXI2,PRDM16,CDK1,ULK4,UBR3,VAX2,MEIS2,FOXD4L1,GNAT1,DRD3,COL18A1,PPP1R9A,CDH15,ADAM19,TDRD5,GCK,CRYBA4,FOXB1,RYR1,FGF8,SMAD9,PCDH18,PLD6,OXTR,IKZF3,WNT3,MED27,NCAM1,CHI3L1,EP…	1.20084	5.1332e-08	7.46025e-06
calcium ion binding	GPR98,CUBN,GALNT3,RHOT1,UTRN,LTBP4,MMP16,CDH10,CDH15,CAPN1,RYR1,PCDH18,PCDHGA1,CDH8,MMP20,FSTL5,PCDHGB4,PCDHGA10,RAB11FIP4,PCDHGA5,MGP,CALB2,PCDH11X,AIF1L,PCDHB13,PCDHA7,PLA2G10,PCDHGA4,MMP12,RPH3A,PROCA1,SMOC2,HRNR,PAM,CALML5,PCDHA5,PLCH1,PCDHGB7,AGRN,PLCB4,STIM2,OC90,CAPN2,PLCZ1,LRP2,SPTA1,PCDHGA8,NID2,CANT1,PCDH17,RASGRP4,GRM7,PCDHGA11,LCP1,PCDHGB6,ELTD1,PCDHGB3,PCDHGC3,SLIT2,CBLC,CIB4,LPCAT1,…	1.52714	7.33212e-08	1.00471e-05
cell junction organization	ITGA5,TLN1,CXADR,GJB1,CDH10,CDH15,CDH8,FN1,LAMB3,NEDD4L,FBF1,EPB41L3,LAMA3,CRB3,SRC,DLC1,INADL,UGT8,PVRL4,PARD6B,MACF1,CDH13,RAB8B,MPP7,ITGB4,MYO1C,PRKCI,CADM2,CLDN22,CDH2,GJA4,CDH18,SMAD7,PDPK1,PLEKHA7,CLDN17,TJP1,FRMPD2,ACTN2,LAMC1,KRT14,EPHA3,CLDN15,CDH9,CDH1,DST,COL17A1,KRT5,CDH12,F11R,TBCD,PARD3,CDH4,CDH5,PRKCA	1.98376	2.56947e-07	3.20082e-05
organ development	CREB3L1,MMP2,KCNMA1,PAX7,GPR98,XDH,SALL1,IGF1,PAK1,MITF,GYS1,ZEB1,PROP1,HCN1,MET,TNS3,NR4A2,CXADR,IRX5,UTRN,SLC8A1,WHSC1,CCL19,ABR,BBS7,NCOR2,ALX1,FOXA2,FOXI2,PRDM16,CDK1,ULK4,VAX2,MEIS2,FOXD4L1,GNAT1,COL18A1,ADAM19,GCK,CRYBA4,FOXB1,RYR1,FGF8,SMAD9,PCDH18,OXTR,IKZF3,WNT3,CHI3L1,ADAMTS2,MGST1,SRD5A2,ADRA1A,ASAH1,KRT15,PBX1,MMP20,RSPO2,IRX3,NRF1,FAM83H,PROX1,LAMB3,FMN1,ZFPM2,PITX1,SVIL,KIAA1161,BFS…	1.22894	6.48581e-07	7.31904e-05
locomotion	GAPDHS,ITGA5,APBB2,IGF1,PAK1,TLN1,PROP1,MET,UNC5A,TNS3,NR4A2,SCYL3,CXADR,EPS8,SLC8A1,CCL19,DNAH17,ABR,ST8SIA4,CDK1,FOXD4L1,DRD3,ABHD2,BDKRB1,COL18A1,DNAH11,FOXB1,TACR1,FGF8,WNT3,NCAM1,EPHA4,FN1,PHACTR1,ARHGEF16,HCK,PROX1,DPYSL4,HAND2,SFTPD,SPAG6,NCK2,PIK3C2G,CUL3,PODXL,PDE4D,GAP43,PIK3CD,SLC7A11,ITGA2,DOCK4,GRIN2A,NRXN1,LMX1A,NKX2-1,LAMA3,PLA2G10,GPM6A,EPHB1,MMP12,PTGER4,CXCL17,RPS6KA2,AVL9,FOXG1…	1.33583	7.59516e-07	8.37388e-05
intrinsic to plasma membrane	KCNMA1,ITGA5,MPL,MET,CXADR,EPS8,LPAR4,GPC5,SLC8A1,KCNA1,MS4A2,GYPC,CD82,MMP16,HCRTR2,DRD3,KIAA1324,BDKRB1,SLC22A6,CD6,TACR1,RYR1,HTR3A,OXTR,EPHA4,TMEM11,KCNQ5,OR1E2,ADRA1A,PERP,SMPD2,KLRC1,FXYD2,GABBR1,KCNJ6,HRH2,HPS1,HTR1E,BAI1,CD8A,GRIA1,TRPA1,TRPM2,NPY1R,EDA2R,OR52A1,PODXL,GRM1,ITGB8,RNF43,TRHDE,PCDH11X,ITGA2,GRIN2A,NRXN1,FZD10,MFI2,GGT6,PCDHA7,AQP6,EPHB1,GABRA1,KCNQ1,SLC22A3,GRIN3A,CCR4,SLC1A…	1.31707	3.34805e-06	0.000297357
integral to plasma membrane	KCNMA1,ITGA5,MPL,MET,CXADR,EPS8,LPAR4,GPC5,SLC8A1,KCNA1,MS4A2,GYPC,CD82,MMP16,HCRTR2,DRD3,KIAA1324,BDKRB1,SLC22A6,CD6,TACR1,RYR1,HTR3A,OXTR,EPHA4,TMEM11,KCNQ5,OR1E2,ADRA1A,PERP,SMPD2,KLRC1,FXYD2,GABBR1,KCNJ6,HRH2,HPS1,HTR1E,BAI1,CD8A,GRIA1,TRPA1,TRPM2,NPY1R,EDA2R,OR52A1,PODXL,GRM1,ITGB8,RNF43,TRHDE,PCDH11X,ITGA2,GRIN2A,NRXN1,FZD10,MFI2,PCDHA7,AQP6,EPHB1,GABRA1,KCNQ1,SLC22A3,GRIN3A,CCR4,SLC1A6,SLC…	1.31714	5.01891e-06	0.000431915
tissue development	CREB3L1,PAX7,ITGA5,XDH,SALL1,IGF1,PAK1,ZEB1,MET,CXADR,FOXK2,SLC8A1,BBS7,ALX1,FOXA2,FOXI2,CDK1,VAX2,FOXD4L1,COL18A1,FOXB1,RYR1,FGF8,SMAD9,IKZF3,WNT3,CHI3L1,CBFA2T2,ADAMTS2,KRT15,PBX1,MMP20,RSPO2,IRX3,FAM83H,HCK,PROX1,LAMB3,ZFPM2,PITX1,SVIL,KIAA1161,WNT6,HAND2,STK3,LCE2B,MGP,ESR1,EDA2R,TNFRSF19,PODXL,PDE4D,GAP43,POR,SHANK3,PAX2,MYC,NKX2-1,LAMA3,IBSP,MMP12,PRRX2,FOXG1,BNC1,HRNR,DACT2,COL9A1,TCF7L1,K…	1.29041	1.04759e-05	0.000858848
hemidesmosome assembly	LAMB3,LAMA3,ITGB4,LAMC1,KRT14,DST,COL17A1,KRT5	5.16761	1.68444e-05	0.00126738
extracellular matrix	MMP2,ZG16,GPC5,LTBP4,MMP16,COL18A1,PXDN,TNXB,WNT3,LAMB4,CHI3L1,CDH8,ADAMTS2,COLEC11,PCSK6,FN1,MMP20,MMP23B,HAPLN4,LAMB3,COL23A1,WNT6,SFTPD,LAMC3,MGP,OTOL1,TINAGL1,LAMA3,COL8A1,MMP12,ADAMTS12,SMOC2,COL9A1,IMPG2,AGRN,CDON,ADAMTS8,C1QTNF6,MMP26,NID2,HTRA1,FGF10,SLC1A3,GPC3,C1QTNF1,COLQ,ADAMTS18,LAMA2,NID1,PTPRZ1,C1QL3,ITGB4,ADAMTS9,COL21A1,IGFBP7,COL4A3,RUNX1,ADAMTS19,CHL1,ELN,ADAMTS14,TINAG,ADAMTS2…	1.48722	5.90375e-05	0.00396005
cell motility	GAPDHS,ITGA5,APBB2,IGF1,PROP1,MET,TNS3,NR4A2,SCYL3,CXADR,EPS8,SLC8A1,CCL19,DNAH17,ABR,CDK1,FOXD4L1,ABHD2,BDKRB1,COL18A1,DNAH11,FOXB1,TACR1,FGF8,EPHA4,FN1,PHACTR1,ARHGEF16,HCK,PROX1,HAND2,SFTPD,SPAG6,NCK2,CUL3,PODXL,PDE4D,PIK3CD,SLC7A11,DOCK4,NKX2-1,LAMA3,GPM6A,EPHB1,MMP12,PTGER4,AVL9,FMNL1,CCR4,FSHB,STK24,CCL23,PRKCZ,GATA3,PAX6,EGFR,FSCN1,SKI,ROBO4,F2R,PIK3R2,PLEKHG5,SRGAP1,MCC,ROBO3,SRC,ITGAX,TF…	1.31497	6.56316e-05	0.00431191
localization of cell	GAPDHS,ITGA5,APBB2,IGF1,PROP1,MET,TNS3,NR4A2,SCYL3,CXADR,EPS8,SLC8A1,CCL19,DNAH17,ABR,CDK1,FOXD4L1,ABHD2,BDKRB1,COL18A1,DNAH11,FOXB1,TACR1,FGF8,EPHA4,FN1,PHACTR1,ARHGEF16,HCK,PROX1,HAND2,SFTPD,SPAG6,NCK2,CUL3,PODXL,PDE4D,PIK3CD,SLC7A11,DOCK4,NKX2-1,LAMA3,GPM6A,EPHB1,MMP12,PTGER4,AVL9,FMNL1,CCR4,FSHB,STK24,CCL23,PRKCZ,GATA3,PAX6,EGFR,FSCN1,SKI,ROBO4,F2R,PIK3R2,PLEKHG5,SRGAP1,MCC,ROBO3,SRC,ITGAX,TF…	1.31497	6.56316e-05	0.00431191
cellular component movement	GAPDHS,ITGA5,APBB2,IGF1,TLN1,PROP1,MET,TNS3,NR4A2,SCYL3,CXADR,RHOT1,EPS8,SLC8A1,PYY,CCL19,DNAH17,ABR,TNNT3,TPM3,CDK1,ULK4,TUBB,FOXD4L1,ABHD2,BDKRB1,COL18A1,DNAH11,FOXB1,TACR1,FGF8,WNT3,KIF2A,EPHA4,FN1,PHACTR1,ARHGEF16,HCK,PROX1,HAND2,BICD1,SFTPD,SPAG6,NCK2,CUL3,PODXL,PDE4D,PIK3CD,SLC7A11,DOCK4,NKX2-1,LAMA3,GPM6A,EPHB1,MMP12,PTGER4,AVL9,PLXNA4,FMNL1,CCR4,FSHB,STK24,CCL23,PRKCZ,GATA3,PAX6,EGFR,FSCN…	1.27182	7.07468e-05	0.00458516
proteinaceous extracellular matrix	MMP2,ZG16,GPC5,LTBP4,MMP16,COL18A1,PXDN,TNXB,WNT3,LAMB4,CHI3L1,ADAMTS2,COLEC11,FN1,MMP20,HAPLN4,LAMB3,COL23A1,WNT6,SFTPD,LAMC3,MGP,OTOL1,LAMA3,COL8A1,MMP12,ADAMTS12,SMOC2,COL9A1,IMPG2,AGRN,ADAMTS8,C1QTNF6,MMP26,NID2,SLC1A3,GPC3,C1QTNF1,COLQ,ADAMTS18,LAMA2,NID1,PTPRZ1,C1QL3,ITGB4,ADAMTS9,COL21A1,COL4A3,RUNX1,ADAMTS19,CHL1,ELN,ADAMTS14,TINAG,ADAMTS20,MUC4,FREM2,CRISP3,LAMC1,LAMB1,DMBT1,COLEC10,NTN1…	1.52304	7.30709e-05	0.00464169
embryo development	PAX7,PTPRR,SALL1,XAB2,ZEB1,IRX5,FOXK2,SLC8A1,ABR,BBS7,NCOR2,ALX1,FOXA2,FOXI2,CDK1,UBR3,VAX2,FOXD4L1,TDRD5,FOXB1,FGF8,PLD6,WNT3,PCSK6,PBX1,RSPO2,IRX3,NFE2L2,PROX1,ZFPM2,PITX1,WNT6,HAND2,TSHZ1,STK3,EDA2R,MAB21L2,CUL3,SHANK3,PAX2,FZD10,LAMA3,PRRX2,PRDM1,FOXG1,TCF7L1,HOXD8,FOXP2,EXT1,ZIC5,GATA3,HHEX,SSBP3,FOXN3,KIDINS220,CHD7,PAX6,CDON,EGFR,CAPN2,FZD5,PDX1,HOXC4,SMARCA4,SKI,MYF6,FOXI1,NRG3,MKL2,FOXS1…	1.30771	8.06209e-05	0.00502153
extracellular matrix part	COL18A1,TNXB,LAMB4,CDH8,COLEC11,FN1,LAMB3,COL23A1,SFTPD,LAMC3,OTOL1,LAMA3,COL8A1,SMOC2,COL9A1,AGRN,C1QTNF6,NID2,SLC1A3,C1QTNF1,COLQ,LAMA2,NID1,PTPRZ1,C1QL3,ITGB4,COL21A1,COL4A3,RUNX1,ELN,TINAG,FREM2,LAMC1,PRSS12,LAMB1,COLEC10,NTN1,EGFL6,DST,COL17A1,ADAMTS10,SPARC,THSD4,TNR,C1QTNF8	1.71935	0.000146043	0.00859411
cell migration	ITGA5,APBB2,IGF1,PROP1,MET,TNS3,NR4A2,SCYL3,CXADR,EPS8,SLC8A1,CCL19,ABR,CDK1,FOXD4L1,ABHD2,BDKRB1,COL18A1,FOXB1,TACR1,FGF8,EPHA4,FN1,ARHGEF16,HCK,PROX1,HAND2,SFTPD,NCK2,CUL3,PODXL,PDE4D,PIK3CD,SLC7A11,DOCK4,NKX2-1,LAMA3,GPM6A,EPHB1,MMP12,PTGER4,AVL9,FMNL1,CCR4,FSHB,STK24,CCL23,PRKCZ,GATA3,PAX6,EGFR,FSCN1,ROBO4,F2R,PIK3R2,PLEKHG5,SRGAP1,MCC,ROBO3,SRC,ITGAX,TFAP2A,PDE4B,FGF10,PTPRM,KIRREL3,DOK2,PIK…	1.30999	0.000150948	0.00882859
basement membrane	COL18A1,LAMB4,FN1,LAMB3,LAMC3,LAMA3,COL8A1,SMOC2,AGRN,NID2,COLQ,LAMA2,NID1,ITGB4,COL4A3,RUNX1,TINAG,FREM2,LAMC1,LAMB1,NTN1,EGFL6,DST,COL17A1,SPARC	1.94188	0.000642475	0.0287973
regulation of localization	KCNMA1,IGF1,NOS2,CACNA2D1,HCN1,MET,TMEM184A,PRKCB,UTRN,SLC8A1,KCNA1,CCL19,CLEC4E,ABR,MS4A2,FOXA2,CDK1,SCP2,DRD3,ABHD2,BDKRB1,TRIM29,COL18A1,CRHBP,GCK,PPP2R5A,TACR1,RYR1,OXTR,WNT3,NCAM1,KCNQ5,AHCYL1,RBPMS,ARHGEF16,HCK,PROX1,PPARGC1A,KCNJ6,CAMK2B,CADPS2,NEDD4L,BICD1,SFTPD,FGF12,TLR5,PTPN14,PODXL,SHANK3,NRXN1,IL1RAPL1,NKX2-1,LAMA3,PLA2G10,DPP6,SLC2A1,STK39,PTGER4,KCNQ1,WFS1,PLXNA4,FSHB,STK24,CACNA1C…	1.18025	0.00204988	0.0712409
receptor complex	ITGA5,EPS8,GABBR1,CD8A,GRIA1,ITGB8,ITGA2,GRIN2A,PLXNA4,GRIN3A,ITGAX,SHANK2,KCTD8,GABRA5,GFRA1,TOLLIP,ITGAE,ZAP70,CHRNE,NRP1,CARD11,ITGB4,OSMR,NRP2,ITGA8,GABRG1,ITGB7,GABRB1,ITGB6,SHANK1,GRIK1,CHRNA1,ERBB3,CACNG3,SHISA9,ITGA11,KCTD16,CNIH3	1.58936	0.00219023	0.0749148
localization	ABCA3,KCNMA1,GAPDHS,ITGA5,APBB2,XDH,CUBN,IGF1,G3BP1,PAK1,TMC4,ATP9B,CNGB1,TLN1,NOS2,CACNA2D1,ZG16,PROP1,HCN1,HEPH,MET,TNS3,NR4A2,SCYL3,TMEM184A,CXADR,RHOT1,EPS8,PRKCB,UTRN,TRPM6,SEC14L5,SLC8A1,CLDN16,TMCO3,KCNA1,LTBP4,CCL19,SPIRE2,DNAH17,DYSF,CLEC4E,ABR,BBS7,NCOR2,MS4A2,GJB1,FOXA2,CDK1,SLC38A10,TUBB,FOXD4L1,SCP2,DRD3,SLC35D2,ABHD2,BDKRB1,SEC14L1,TRIM29,COL18A1,SLC22A6,CD6,TF,CRHBP,GCK,DNAH11,SLC9…	1.08979	0.0022734	0.0767832
cell-substrate junction assembly	ITGA5,TLN1,FN1,LAMB3,LAMA3,SRC,DLC1,MACF1,ITGB4,PDPK1,ACTN2,LAMC1,KRT14,EPHA3,DST,COL17A1,KRT5	2.04734	0.00245018	0.0816045
basal lamina	LAMB3,LAMA3,AGRN,COLQ,LAMA2,NID1,LAMC1,LAMB1	2.82738	0.00407921	0.114822
cell-substrate adhesion	UTRN,TNXB,FN1,ANTXR1,ITGB8,ITGA2,COL8A1,EPHB1,SMOC2,PRKCZ,NID2,DEFB118,SRC,HOXD3,PIK3R1,DLC1,MACF1,NID1,CDH13,ITGB4,MINK1,SEMA3E,MERTK,ITGA8,ITGB7,FZD7,ITGB6,PDPK1,MUC4,ACTN2,LAMC1,ARPC2,EPHA3,EDIL3,ITGB1BP1,ONECUT1,LAMB1,EGFL6,FOXF1,TDGF1,COL17A1,ITGA11,SGCE,DDR1,TBCD	1.47348	0.00436388	0.120629
integrin complex	ITGA5,ITGB8,ITGA2,ITGAX,ITGAE,ITGB4,ITGA8,ITGB7,ITGB6,ITGA11	2.4374	0.00483039	0.128703
integrin-mediated signaling pathway	ITGA5,HCK,CUL3,ITGB8,ITGA2,ADAM28,ITGAX,ITGAE,ADAMTS18,ITGB4,CCM2,ITGA8,ITGB7,ITGB6,ITGB1BP1,DST,ITGA11,NEDD9,VAV3	1.82438	0.00579806	0.148307
laminin complex	LAMB3,LAMA3,LAMA2,LAMC1,LAMB1	3.53422	0.00764692	0.185225
cell-matrix adhesion	UTRN,TNXB,FN1,ITGB8,ITGA2,PRKCZ,NID2,DEFB118,SRC,HOXD3,PIK3R1,DLC1,MACF1,NID1,CDH13,ITGB4,MINK1,SEMA3E,ITGA8,ITGB7,ITGB6,PDPK1,MUC4,ACTN2,EPHA3,ITGB1BP1,ONECUT1,TDGF1,COL17A1,ITGA11,SGCE,DDR1	1.53632	0.00790058	0.188983
phosphatidylinositol 3-kinase complex	PIK3R5,PIK3C2G,PIK3CD,PIK3R2,PIK3R1,PIK3R3	3.02934	0.00863001	0.20092
cellular process	CREB3L1,MMP2,ABCA3,KCNMA1,PAX7,C10orf90,PKNOX2,ZHX3,GAPDHS,OR4D1,GPR98,ITGA5,APBB2,BBOX1,KLHL13,XDH,LRRC41,KLHL2,PTPRR,SALL1,MPL,IGF1,G3BP1,GALNT3,PAK1,DCAF5,STYK1,ATP9B,HMGCS2,TOP1MT,CNGB1,TLN1,MITF,XAB2,RTN1,NOS2,GYS1,OR2W1,IGF2BP3,CACNA2D1,OR5L1,ZEB1,PON3,PROP1,CDK14,ERG,PARN,HCN1,MIER1,MSRB3,AATK,PDE1C,HEPH,MET,NSMCE2,BANK1,GOT1,UNC5A,TNS3,NR4A2,MED13L,SCYL3,OR5D14,OR10AG1,NFIA,CXADR,DKK2,TP5…	1.01507	0.00916641	0.20688
laminin-1 complex	LAMA3,LAMA2,LAMC1,LAMB1	4.03911	0.00978145	0.21141
enzyme linked receptor protein signaling pathway	ITGA5,XDH,IGF1,ZEB1,PDE1C,MET,EPS8,PRKCB,LTBP4,MKNK1,ABR,NCOR2,PRDM16,CDK1,FOXD4L1,FGF8,SMAD9,EPHA4,PCSK6,TIAM1,SMPD2,RBPMS,ARHGEF16,KIAA1161,NEDD4L,CD8A,KALRN,FGF12,NCK2,IGFBP2,SIK2,MUC20,MYC,NKX2-1,EPHB1,RPS6KA2,FGFBP1,FSHB,MCF2L,CLNK,DACT2,PRKCZ,GATA3,HHEX,NGEF,KIDINS220,EGFR,TIAM2,FAM132A,SKI,NRG3,PID1,PIK3R2,PLEKHG5,PTPRG,FOXS1,ZNF423,HTRA1,CAMK4,SRC,TFAP2A,GNG7,FGF10,MECOM,RASGRP4,MCF2,LCP2…	1.18953	0.0113416	0.234457
regulation of cellular process	CREB3L1,KCNMA1,PAX7,C10orf90,PKNOX2,ZHX3,GAPDHS,OR4D1,GPR98,ITGA5,APBB2,XDH,PTPRR,SALL1,MPL,IGF1,G3BP1,PAK1,CNGB1,TLN1,MITF,RTN1,NOS2,OR2W1,IGF2BP3,CACNA2D1,OR5L1,ZEB1,PROP1,CDK14,ERG,HCN1,MIER1,PDE1C,MET,NSMCE2,UNC5A,TNS3,NR4A2,MED13L,OR5D14,OR10AG1,NFIA,CXADR,DKK2,RHOT1,PUF60,EPS8,IRX5,OR10X1,LPAR4,PRKCB,SIGLEC8,PIK3R5,UTRN,FOXK2,SLC8A1,DGUOK,OR4A15,PRDM2,ZNF83,KCNA1,OR10A2,WHSC1,OR8J3,LTBP4,PY…	1.03978	0.0129064	0.253892
transmembrane receptor protein tyrosine kinase signaling pathway	ITGA5,XDH,IGF1,PDE1C,MET,EPS8,PRKCB,MKNK1,ABR,CDK1,FGF8,EPHA4,PCSK6,TIAM1,SMPD2,ARHGEF16,KIAA1161,CD8A,KALRN,FGF12,NCK2,IGFBP2,SIK2,MUC20,EPHB1,RPS6KA2,FGFBP1,MCF2L,CLNK,PRKCZ,GATA3,HHEX,NGEF,KIDINS220,EGFR,TIAM2,FAM132A,NRG3,PID1,PIK3R2,PLEKHG5,PTPRG,FOXS1,CAMK4,SRC,TFAP2A,FGF10,RASGRP4,MCF2,LCP2,ATXN1,DOK2,PIK3R1,ADCY2,NFKB1,GFRA1,IGF2R,SREBF1,IDE,CBLC,ATP6V0E2,ROR1,FLT4,BMP5,BAIAP2,EIF4EBP2,TR…	1.22316	0.0129169	0.253892
regulation of cell adhesion	UTRN,FOXA2,SIPA1,PODXL,LAMA3,COL8A1,CYTH4,SMOC2,DACT2,PRKCZ,SRC,PIK3R1,KIF26B,MACF1,LAMA2,NID1,CDH13,DSCAML1,DAB1,DPP4,MINK1,KIFAP3,SEMA3E,MYO10,FAF1,FZD7,GSN,SMAD7,TPM1,SERPINF2,IL12A,ARPC2,EPHA3,EDIL3,ONECUT1,LAMB1,DSCAM,FOXA1,ERBB3,CDH1,EGFL6,FOXF1,TDGF1,CYTH3,WNT4,DDR1,TBCD,NRG1,TNR,VAV3,PRKCA	1.35722	0.0131901	0.255912
regulation of biological quality	KCNMA1,C10orf90,ITGA5,XDH,MPL,CUBN,IGF1,ATP9B,TLN1,NOS2,HEPH,MET,NSMCE2,GOT1,CXADR,RHOT1,EPS8,IRX5,HSD11B2,PRKCB,PIK3R5,SLC8A1,A1CF,FGGY,CLDN16,LTBP4,CCL19,NCOR2,MS4A2,FOXA2,SCP2,DRD3,BDKRB1,TF,CRHBP,GCK,SLC9A9,FOXB1,TACR1,RYR1,OXTR,WNT3,KIF2A,FANCC,CEL,GSTP1,ARHGAP15,SLC9A3,PCSK6,SRD5A2,ADRA1A,FN1,ATP10A,NFE2L2,PRIM2,YWHAZ,HCK,PPP1R1B,PPARGC1A,FMN1,RTEL1,HRH2,ZFPM2,CAMK2B,CADPS2,FRMPD4,NEDD4L,HP…	1.09832	0.0155261	0.290579
phosphatidylinositol 3-kinase regulator activity	PIK3R5,PIK3R2,PIK3R1,PIK3R3	3.55975	0.0169522	0.29984
wound healing	KCNMA1,PAX7,ITGA5,MPL,IGF1,PAK1,TLN1,NOS2,CXADR,PRKCB,PIK3R5,SLC8A1,DYSF,FOXA2,TF,KIF2A,FN1,NFE2L2,YWHAZ,ZFPM2,HPS1,DGKQ,GAP43,SLC7A11,ITGA2,MMP12,BNC1,PRKCZ,GATA3,SLC8A2,MYF6,F2R,PIK3R2,TRPC6,PDE6B,ATP2B4,P2RX1,SRC,ITGAX,IRF2,FGF10,LCP2,DOK2,PIK3R1,CAPZB,HOPX,MACF1,DGKH,KIFAP3,TSPAN8,BCL9,APOB,MERTK,TRPC7,PIK3R3,SCUBE1,FZD7,LCK,GSN,PDPK1,ITPR1,DGKB,TPM1,NINJ2,SERPINF2,ALDOA,RAPGEF4,ACTN2,SLC7A8,…	1.21977	0.0169534	0.29984
extracellular region part	MMP2,IGF1,TLN1,PON3,ZG16,CXADR,DKK2,GPC5,LTBP4,PYY,CCL19,A2ML1,MSMB,TUBB,MMP16,COL18A1,PXDN,TNXB,CRHBP,FGF8,WNT3,LAMB4,CHI3L1,CEL,ADAMTS2,COLEC11,PCSK6,CPAMD8,IL5RA,FN1,MMP20,HAPLN4,LAMB3,IL17D,MUC2,COL23A1,WNT6,BICD1,SFTPD,FGF12,IGFBP2,LAMC3,MGP,OTOL1,TEX14,TINAGL1,LAMA3,SCGB1D2,CBLN2,COL8A1,MMP12,HABP2,ADAMTS12,FGFBP1,SMOC2,HRNR,IL19,COL9A1,CCL23,IMPG2,CRH,AGRN,OLFM4,EGFR,ADAMTS8,FAM132A,IL4,C1…	1.14589	0.0247076	0.338081
regulation of developmental process	CREB3L1,ZHX3,GPR98,XDH,SALL1,IGF1,MITF,ZEB1,MET,CXADR,EPS8,PRKCB,DGUOK,LTBP4,CCL19,NCOR2,FOXA2,PRDM16,CDK1,MEIS2,FOXD4L1,DRD3,CDH15,FGF8,SMAD9,OXTR,IKZF3,WNT3,MED27,CHI3L1,EPHA4,CBFA2T2,ARHGAP15,TIAM1,PBX1,FN1,MMP20,ATP10A,IRX3,NFE2L2,HCK,PROX1,ZFPM2,CAMK2B,WNT6,BAI1,HAND2,ANKRD17,PRDM6,MGP,ESR1,ZNF536,EPB41L3,POR,SHANK3,PAX2,MYC,NRXN1,LMX1A,IL1RAPL1,NKX2-1,LAMA3,PLA2G10,CBLN2,EPHB1,PRDM1,FOXG1,P…	1.11882	0.0307439	0.393195
1-phosphatidylinositol-3-kinase activity	PIK3R5,PIK3C2G,PIK3CD,PIK3R2,PIK3R3	2.54268	0.0363113	0.43811
regulation of cell migration	IGF1,SLC8A1,CCL19,ABR,ABHD2,BDKRB1,COL18A1,TACR1,PROX1,PODXL,NKX2-1,LAMA3,PTGER4,FSHB,STK24,GATA3,PAX6,EGFR,ROBO4,F2R,MCC,TFAP2A,FGF10,PTPRM,PIK3R1,DLC1,SEMA4A,PTPRU,NOD2,SLIT2,IFITM1,FLT4,BMP5,PARD6B,MACF1,LAMA2,SYNE2,NRP1,CDH13,TBX5,MINK1,MYO1C,NRP2,PITX2,SMAD7,S100A14,PDPK1,TPM1,BMPER,PDPN,ONECUT1,LAMB1,P2RY6,MAGI2,ADORA1,FGF2,NTN1,IGF1R,FOXF1,ETS1,HIF1A,CAMK1D,TDGF1,DDX58,AKT1,SPATA13,PRKCA,D…	1.22632	0.041098	0.458386
biological regulation	CREB3L1,KCNMA1,PAX7,C10orf90,PKNOX2,ZHX3,GAPDHS,OR4D1,GPR98,ITGA5,APBB2,XDH,PTPRR,SALL1,MPL,CUBN,CFHR5,IGF1,G3BP1,PAK1,ATP9B,CNGB1,TLN1,MITF,RTN1,NOS2,OR2W1,IGF2BP3,CACNA2D1,OR5L1,ZEB1,PROP1,CDK14,ERG,HCN1,MIER1,PDE1C,HEPH,MET,NSMCE2,GOT1,UNC5A,TNS3,NR4A2,MED13L,OR5D14,OR10AG1,NFIA,TMEM184A,CXADR,DKK2,RHOT1,PUF60,EPS8,IRX5,OR10X1,HSD11B2,LPAR4,PRKCB,SIGLEC8,PIK3R5,UTRN,FOXK2,SLC8A1,A1CF,DGUOK,FGG…	1.02648	0.0459488	0.498354
regulation of lipid kinase activity	PIK3R5,CCL19,PPP2R5A,PIK3R2,PIK3R1,NOD2,PIK3R3,RBL2,FGF2,VAV3	1.77637	0.0465228	0.50253
cellular component assembly	KCNMA1,ITGA5,PAK1,TLN1,MITF,EPS8,KCNA1,CCL19,SPIRE2,KIAA1383,GJB1,CDK1,TUBB,CDH10,KIAA1324,TNXB,CDH15,TDRD5,TACR1,PLD6,OXTR,NCAM1,COX10,FANCC,CDH8,KCNQ5,CNOT6,MGST1,FN1,PHACTR1,HCK,LAMB3,PPARGC1A,FMN1,CADPS2,NEDD4L,PAWR,FBF1,RAB20,BICD1,AQP11,NCK2,NAP1L6,CUL3,PODXL,MUC20,ARHGAP26,GAP43,RIMS1,EPB41L3,SHANK3,PCDHB13,KCTD2,NRXN1,PARK2,IL1RAPL1,MAGI1,LAMA3,RCC1,CBLN2,MSTO1,GPM6A,EPHB1,PTGER4,FOXG1,PA…	1.1033	0.0482196	0.509184
response to wounding	KCNMA1,PAX7,ITGA5,MPL,IGF1,PAK1,TLN1,NOS2,CXADR,PRKCB,PIK3R5,SLC8A1,CCL19,DYSF,ABR,MS4A2,FOXA2,CDK1,ABHD2,BDKRB1,TF,CRHBP,TACR1,CHI3L1,KIF2A,EPHA4,GSTP1,IL5RA,FN1,NFE2L2,YWHAZ,HCK,TNFAIP6,ZFPM2,IL17D,HPS1,TLR5,DGKQ,GAP43,PIK3CD,SLC7A11,ITGA2,GRIN2A,MMP12,STK39,PTGER4,BNC1,CCR4,STK24,CCL23,PRKCZ,GATA3,HHEX,HDAC4,CRH,SLC8A2,PAX6,PDX1,FAM132A,ABCF1,IL4,MYF6,F2R,PIK3R2,TRPC6,PDE6B,CAMK4,ATP2B4,P2RX1,…	1.12399	0.0490816	0.509184

## Sheet: Table5
Table5.Correlation between candidate cpgs methylation(advanced HGSOC)
Methylation level		cg21105318（ITGB6）	cg07896068（ITGB6）	cg18437633（ITGB6）	cg27637873（NCALD）	cg26782361（NCALD）	cg16265707（NCALD）	cg20937934（LAMA3）	cg13270625（LAMA3）
cg21105318（ITGB6）	R	1	0.939**	0.939**	0.914**	0.857**	0.911**	0.629**	0.736**
	P	-	0	0	0	0	0	0	0
cg07896068（ITGB6）	R	0.939**	1	1.000**	0.949**	0.894**	0.940**	0.549**	0.548**
	P	0	-	-	0	0	0	0	0.001
cg18437633（ITGB6）	R	0.939**	1.000**	1	0.949**	0.894**	0.940**	0.549**	0.548**
	P	0	-	-	0	0	0	0	0.001
cg27637873（NCALD）	R	0.914**	0.949**	0.949**	1	0.961**	0.982**	0.613**	0.621**
	P	0	0	0	-	0	0	0	0
cg26782361（NCALD）	R	0.857**	0.894**	0.894**	0.961**	1	0.957**	0.648**	0.637**
	P	0	0	0	0	-	0	0	0
cg16265707（NCALD）	R	0.911**	0.940**	0.940**	0.982**	0.957**	1	0.611**	0.614**
	P	0	0	0	0	0	-	0	0
cg20937934（LAMA3）	R	0.629**	0.549**	0.549**	0.613**	0.648**	0.611**	1	0.902**
	P	0	0	0	0	0	0	.	0
cg13270625（LAMA3）	R	0.736**	0.548**	0.548**	0.621**	0.637**	0.614**	0.902**	1
	P	0	0.001	0.001	0	0	0	0	.
“**” means P＜0.01.

## Sheet: Table6
Table6.Correlation between candidate genes expression(advanced HGSOC)
Protein expression		ITGB6	NCALD	LAMA3
ITGB6	R	1	0.424**	0.414**
	P		0	0
NCALD	R	0.424**	1	0.712**
	P	0		0
LAMA3	R	0.414**	0.712**	1
	P	0	0
“**” means P＜0.01.
